# Supplementary material for: The Association of Macavirus and Ovine Gammaherpesvirus 2 with Pneumonia in Beef Cattle from Mato Grosso, Brazil
Source: Pathogens. 2025 Sep 18;14(9):945. doi: 10.3390/pathogens14090945 (PMC12473052; doi:10.3390/pathogens14090945)
Supplement: Supplementary file 1 [file pathogens-14-00945-s001.zip]

Archive with 2 entries (2 files):
- Supplementary Table S1 List of primers 04-08-25.pdf
- Supplementary Table S2 Epidemiology of IP in Mato Grosso 04-08-25.pdf
